# Supplementary material for: An integrated wireless deep-UV sensing system for intelligent early fire detection
Source: Sci Adv. 2026 May 27;12(22):eaef4143. doi: 10.1126/sciadv.aef4143 (PMC13215196; doi:10.1126/sciadv.aef4143)
Supplement: Supplementary file 2 — Movies S1 and S2 [file sciadv.aef4143_movies_s1_and_s2.zip]

Archive with 2 entries (2 files):
- aef4143_movie_s1.mp4
- aef4143_movie_s2.mp4
